# Supplementary material for: Under the different sectors: the relationship between low-carbon economic development, health and GDP
Source: Front Public Health. 2023 Jul 20;11:1181623. doi: 10.3389/fpubh.2023.1181623 (PMC10398341; doi:10.3389/fpubh.2023.1181623)
Supplement: Supplementary file 1 [file Table_1.XLSX]

## Sheet: Sheet1
ID	Region	Year	Carbon emissions/kg	Industrial energy consumption (10,000 tons of standard coal)	Construction energy consumption(10,000 tons of standard coal)	Transportation energy consumption(10,000 tons of standard coal)	Gross domestic product of the industry / 100 million yuan	Gross domestic product of the construction industry/100 million yuan	Gross domestic product of the transportation industry/100 million yuan	Health (tuberculosis incidence 1 in 100,000)	GDP / 100 million yuan	Industrial carbon emissions/kg	Carbon emissions from the construction industry/kg	Carbon emissions from the transportation sector/kg	Low-carbon economic development of China	Low-carbon economic development of the industrial sector	Low-carbon economic development of the construction sector	Low-carbon economic development of the transportation sector
1	北京	2005	11981.2	2452.7	103.45	563.4	1015.7	1089	403.3	57.04	6969.52	4660.87	196.586	1070.63	0.58	0.22	5.54	0.38
1	北京	2006	12308.7	2503.8	102.72	717.6	1821.8	369.6	455.2	51.29	8117.78	4757.97	195.199	1363.66	0.66	0.38	1.89	0.33
1	北京	2007	13093.3	2512.05	108.8	840.8	2082.8	426.6	497.5	51.96	9846.81	4773.65	206.753	1597.77	0.75	0.44	2.06	0.31
1	北京	2008	13314.7	2264.18	119.77	993.9	2131.7	494.7	498.9	58.64	11115	4302.62	227.599	1888.71	0.83	0.5	2.17	0.26
1	北京	2009	13656.6	2196.98	151.88	1025.2	2303.1	552.4	556.6	47.37	12153	4174.92	288.618	1948.19	0.89	0.55	1.91	0.29
1	北京	2010	13844	2334.92	167.01	1104.8	2764	624.4	712	45.7	14113.6	4437.05	317.369	2099.45	1.02	0.62	1.97	0.34
1	北京	2011	12909.3	2058.62	159.06	1185.9	3048.8	703.7	809	41.29	16251.9	3912	302.262	2253.57	1.26	0.78	2.33	0.36
1	北京	2012	13116.5	1999.08	150.45	1235.1	3294.3	765	816.3	40.72	17879.4	3798.85	285.9	2347.06	1.36	0.87	2.68	0.35
1	北京	2013	12052	1638.41	127.91	1145.52	3536.9	815.4	883.6	35.9	19800.8	3113.47	243.067	2176.83	1.64	1.14	3.35	0.41
1	北京	2014	12488	1556.4	124.85	1204.2	3859.6	910.9	948.1	34.38	21330.8	2957.63	237.252	2288.34	1.71	1.3	3.84	0.41
1	北京	2015	12121.2	1492.88	118.3	1249.4	3830.7	961.9	983.9	31.97	23014.6	2836.92	224.805	2374.23	1.9	1.35	4.28	0.41
1	北京	2016	11472.5	1405.93	119.5	1312.7	4026.7	1025.5	1061	31.01	25669.1	2671.69	227.086	2494.52	2.24	1.51	4.52	0.43
1	北京	2017	11264.4	1387.49	122.3	1386.8	4274	1140.8	1208.4	32.74	28014.9	2636.65	232.407	2635.34	2.49	1.62	4.91	0.46
1	北京	2018	11540.6	1382.14	127.3	1491.9	4139.9	1387.8	1015.9	30.43	30320	2626.48	241.908	2835.06	2.63	1.58	5.74	0.36
1	北京	2019	11499.5	1423.26	126.9	1533.8	4243.3	1477.4	1010.8	32.22	35371.3	2704.62	241.148	2914.68	3.08	1.57	6.13	0.35
2	天津	2005	12416	2512.38	50.42	336.94	1451.34	179.2	227.16	38.55	3905.64	4774.28	95.8131	640.287	0.31	0.3	1.87	0.35
2	天津	2006	13241.7	2837.56	60.07	348.93	1644.59	189.95	252.86	36.54	4462.74	5392.22	114.151	663.072	0.34	0.3	1.66	0.38
2	天津	2007	14093.4	3161.39	70.87	351.23	1888.57	235.06	294.06	35.83	5252.76	6007.59	134.674	667.442	0.37	0.31	1.75	0.44
2	天津	2008	14038.4	3466.51	140.03	393.07	2370.22	289.49	436.37	33.98	6719.01	6587.41	266.099	746.951	0.48	0.36	1.09	0.58
2	天津	2009	15088.5	3740.57	164.18	428.23	2478.72	330.02	471.01	26.91	7521.85	7108.21	311.991	813.765	0.5	0.35	1.06	0.58
2	天津	2010	18418.3	4519.17	183.46	477.67	2737.27	422.47	585.37	25.54	9224.46	8587.78	348.629	907.716	0.5	0.32	1.21	0.64
2	天津	2011	20206.6	5165.9	201.7	511.48	3231.33	524.94	632.1	26.69	11307.3	9816.76	383.291	971.965	0.56	0.33	1.37	0.65
2	天津	2012	20352.4	5535.65	211.69	550.52	3575.24	558.79	683.56	24.41	12893.9	10519.4	402.275	1046.15	0.63	0.34	1.39	0.65
2	天津	2013	21115.5	6059.63	220.12	588.54	3814.68	625.02	725.05	22.28	14442	11515.1	418.294	1118.4	0.68	0.33	1.49	0.65
2	天津	2014	20394	5578.17	216.4	489.91	3972.44	677.29	720.72	21.27	15726.9	10600.2	411.225	930.976	0.77	0.37	1.65	0.77
2	天津	2015	20133.5	5490.57	230.88	514.96	3815.09	695.6	729.09	19.52	16538.2	10433.7	438.741	978.578	0.82	0.37	1.59	0.75
2	天津	2016	19009.2	5325.38	237.24	530.41	3773.04	710.84	725.31	21.14	17885.4	10119.8	450.827	1007.94	0.94	0.37	1.58	0.72
2	天津	2017	18880.3	5016.88	228.04	549.46	3942.48	704.03	780.4	20.91	18549.2	9533.58	433.344	1044.14	0.98	0.41	1.62	0.75
2	天津	2018	19597.9	5056.1	207.06	561.52	4276.91	674.07	816.33	21.39	18809.6	9608.11	393.476	1067.06	0.96	0.45	1.71	0.77
2	天津	2019	19762.6	5325.34	213.58	591.54	4372.27	693.76	787.73	24.98	14104.3	10119.7	405.866	1124.1	0.71	0.43	1.71	0.7
3	河北	2005	57601.8	15852	203	710	3638.5	498.3	801.5	60.71	10012.1	30123.6	385.761	1349.21	0.17	0.12	1.29	0.59
3	河北	2006	62086	16143.7	220.35	766.82	4239.5	547.3	952.2	62.54	11467.6	30677.9	418.731	1457.19	0.18	0.14	1.31	0.65
3	河北	2007	67775	17570.8	232.19	808.79	5267.4	600.3	1172.8	63.82	13607.3	33389.7	441.231	1536.94	0.2	0.16	1.36	0.76
3	河北	2008	70553.6	18188.9	244.86	827.11	6296.9	706.4	1357.8	65.57	16012	34564.3	465.307	1571.76	0.23	0.18	1.52	0.86
3	河北	2009	75256.6	18824.7	264.35	831.68	6337.5	849.3	1514.9	63.06	17235.5	35772.7	502.344	1580.44	0.23	0.18	1.69	0.96
3	河北	2010	80972.7	20563	319	971	7495.1	1001.9	1773.3	59.08	20394.3	39075.9	606.196	1845.19	0.25	0.19	1.65	0.96
3	河北	2011	91561.1	23683.2	384.62	1076.6	9132.8	1174.8	2078.9	53.92	24515.8	45005.3	730.893	2045.86	0.27	0.2	1.61	1.02
3	河北	2012	92850.7	24086.7	396.99	1118.65	9665.1	1288.8	2207.8	52.9	26575	45771.9	754.4	2125.77	0.29	0.21	1.71	1.04
3	河北	2013	93126.8	23389	265	1162	9847.5	1361.6	2291.5	49.29	28443	44446.1	503.579	2208.15	0.31	0.22	2.7	1.04
3	河北	2014	88574.2	22785	253	1109	10056.3	1452.1	2333.5	48.15	29421.2	43298.3	480.776	2107.43	0.33	0.23	3.02	1.11
3	河北	2015	92618.1	24324	276	1049	10026.4	1524.4	2399.3	46.11	29806.1	46222.9	524.483	1993.41	0.32	0.22	2.91	1.2
3	河北	2016	92750.1	22014	312	1286	10755.9	1610.1	2410.3	45.34	32070.5	41833.2	592.894	2443.79	0.35	0.26	2.72	0.99
3	河北	2017	92078.2	22507	315	1215	11015.7	1796.8	2541.9	41.94	34016.3	42770.1	598.595	2308.86	0.37	0.26	3	1.1
3	河北	2018	94441.7	24110	297	1263	10930.3	2007.9	2606.5	39.31	36010.3	45816.2	564.389	2400.08	0.38	0.24	3.56	1.09
3	河北	2019	94795	24026	294	1377	11310.4	2118.9	2886	39.24	35104.5	45656.6	558.688	2616.71	0.37	0.25	3.79	1.1
4	山西	2005	56661.8	8127.39	82.54	452.48	2192.31	1972	351.19	87.53	4230.53	15444.5	156.851	859.848	0.07	0.14	12.57	0.41
4	山西	2006	62986.2	9095.88	91.31	499.06	2578.89	2203.9	383.38	71.12	4878.61	17284.9	173.516	948.364	0.08	0.15	12.7	0.4
4	山西	2007	65609.9	10045.4	94.48	513.12	3350.94	2514.6	437.62	70.93	6024.45	19089.2	179.54	975.082	0.09	0.18	14.01	0.45
4	山西	2008	63044.8	9944.3	118.54	716.02	4092.25	2967	476.52	75.17	7315.4	18897.2	225.262	1360.65	0.12	0.22	13.17	0.35
4	山西	2009	62451.9	9613.1	130.74	862.43	3739.76	3528.5	523.38	71.06	7358.31	18267.8	248.445	1638.88	0.12	0.2	14.2	0.32
4	山西	2010	67004	10343.9	145.46	887.83	4823.92	4274.3	654.08	69.58	9200.86	19656.5	276.418	1687.14	0.14	0.25	15.46	0.39
4	山西	2011	73861.3	11297	156.89	931.94	6250.99	5007.5	756.29	64.82	11237.5	21467.7	298.138	1770.97	0.15	0.29	16.8	0.43
4	山西	2012	77128.3	11876.5	163.68	977.12	6330.4	5249.7	847.44	58.41	12112.8	22569	311.041	1856.82	0.16	0.28	16.88	0.46
4	山西	2013	79094.9	12345.6	174.44	1026.14	6113.88	5740.7	891.66	52.62	12665.2	23460.4	331.488	1949.97	0.16	0.26	17.32	0.46
4	山西	2014	80993.4	12537.2	158.24	1010.79	5769.17	6129	797.13	46.33	12761.5	23824.5	300.703	1920.8	0.16	0.24	20.38	0.41
4	山西	2015	92972.8	11878.1	163.08	1051.19	4597.17	6262.2	892.81	42.32	12766.5	22571.9	309.901	1997.58	0.14	0.2	20.21	0.45
4	山西	2016	92016.7	11934.9	163.28	1086.92	4441.22	6766.3	930.75	38.65	13050.4	22679.8	310.281	2065.47	0.14	0.2	21.81	0.45
4	山西	2017	96965	12546.5	166.08	1171.72	5887.25	7528.8	1052.14	37.22	15528.4	23842.1	315.602	2226.62	0.16	0.25	23.86	0.47
4	山西	2018	103795	12778.8	175.88	1135.19	6260.22	8189.7	983.8	35.03	16818.1	24283.5	334.225	2157.2	0.16	0.26	24.5	0.46
4	山西	2019	109189	13275.5	177.85	1152.83	6582.71	8947.7	1006.82	33.88	17026.7	25227.4	337.968	2190.72	0.16	0.26	26.47	0.46
5	内蒙古	2005	31201.1	6171.36	104.48	625.18	1101.69	276.11	349.22	107.66	3905.03	11727.4	198.543	1188.03	0.13	0.09	1.39	0.29
5	内蒙古	2006	50399.9	8093.76	119.99	785.99	1395.84	326.52	395.67	90.05	4944.25	15380.6	228.017	1493.62	0.1	0.09	1.43	0.26
5	内蒙古	2007	42360.3	9352.4	131.41	892.21	1737.82	384.91	458.98	90.58	6423.18	17772.4	249.718	1695.47	0.15	0.1	1.54	0.27
5	内蒙古	2008	50399.9	10202.9	151.25	1056.45	2090.6	464.45	539.3	88.11	8496.2	19388.5	287.42	2007.57	0.17	0.11	1.62	0.27
5	内蒙古	2009	54872	10682.1	182.23	1170.3	2345.55	570.44	584.06	82.05	9740.25	20299.1	346.292	2223.92	0.18	0.12	1.65	0.26
5	内蒙古	2010	60476	9703.46	284.1	1050.38	2720.84	699.62	652.39	74.07	11672	18439.5	539.875	1996.04	0.19	0.15	1.3	0.33
5	内蒙古	2011	75483.6	12959.6	340.24	1424.82	3169.78	874.26	743.73	66.55	14359.9	24627.1	646.558	2707.59	0.19	0.13	1.35	0.27
5	内蒙古	2012	78432.4	13588.6	356.92	1592.57	3568.19	985.44	819.59	67.39	15880.6	25822.3	678.255	3026.36	0.2	0.14	1.45	0.27
5	内蒙古	2013	76626.7	12603	357.28	1149.81	3823.57	1046.57	862.7	57.87	16916.5	23949.5	678.939	2184.98	0.22	0.16	1.54	0.39
5	内蒙古	2014	78512.8	12973.8	356.77	1158.66	4008.33	1106.1	910.15	49.14	17770.2	24654.2	677.97	2201.8	0.23	0.16	1.63	0.41
5	内蒙古	2015	77870.6	13728.8	302.36	1035.27	4121.2	1148.34	936.27	47.71	17831.5	26088.9	574.575	1967.32	0.23	0.16	2	0.48
5	内蒙古	2016	78788	14539.6	367.7	913.51	4357.1	1222.67	976.53	48.3	18128.1	27629.7	698.74	1735.94	0.23	0.16	1.75	0.56
5	内蒙古	2017	82898.9	14701.6	428.33	986.49	4671.95	1202.3	1074.19	49.19	16096.2	27937.5	813.955	1874.63	0.19	0.17	1.48	0.57
5	内蒙古	2018	95076.2	15949.7	401.98	1252.9	5104.18	1231.2	1130.05	54.09	17289.2	30309.2	763.883	2380.89	0.18	0.17	1.61	0.47
5	内蒙古	2019	105467	19936.4	442.12	1034.74	5458.6	1304.54	1202.71	49.86	17212.5	37885.2	840.161	1966.32	0.16	0.14	1.55	0.61
6	辽宁	2005	48861.8	6656.4	89.69	1124.61	3489.58	463.7	509.37	55.12	8047.26	12649.2	170.438	2137.1	0.16	0.28	2.72	0.24
6	辽宁	2006	52768.9	7362.61	94.88	1256.71	4175.33	554.17	565.67	56.2	9304.52	13991.2	180.3	2388.13	0.18	0.3	3.07	0.24
6	辽宁	2007	56797.3	8656.33	107.48	1381.56	5199.89	653.21	642.83	56.95	11164.3	16449.6	204.244	2625.38	0.2	0.32	3.2	0.24
6	辽宁	2008	59342.6	8775.85	109.98	1374.72	6735.74	776.37	715.17	60.41	13668.6	16676.7	208.995	2612.38	0.23	0.4	3.71	0.27
6	辽宁	2009	61436.2	9708.3	124.99	1445.64	6925.63	980.71	790.56	58.95	15212.5	18448.7	237.518	2747.15	0.25	0.38	4.13	0.29
6	辽宁	2010	67320.9	10967	145.26	1597.03	8789.27	1187.55	926.81	60.1	18457.3	20840.6	276.038	3034.84	0.27	0.42	4.3	0.31
6	辽宁	2011	71902.1	12217.1	161.7	1746.4	10696.5	1455.61	1143.17	68.89	22226.7	23216.3	307.279	3318.68	0.31	0.46	4.74	0.34
6	辽宁	2012	74514.4	12835.5	178.75	1879.08	11605.1	1625.42	1297.18	70.52	24846.4	24391.3	339.679	3570.82	0.33	0.48	4.79	0.36
6	辽宁	2013	71833.6	12344.4	279.72	1775.4	12510.3	1759.19	1384.09	59.65	27213.2	23458.1	531.552	3373.79	0.38	0.53	3.31	0.41
6	辽宁	2014	71939.4	12494.2	290.24	1919.24	12656.8	1875.69	1488.93	57.01	28626.6	23742.8	551.543	3647.13	0.4	0.53	3.4	0.41
6	辽宁	2015	69460.3	12065.6	252.32	1847.67	11270.8	1881.32	1702.8	53.72	28669	22928.3	479.484	3511.13	0.41	0.49	3.92	0.48
6	辽宁	2016	70356.1	11515.7	254.41	1966.59	6818.32	1880.85	1245.27	51.4	22246.9	21883.3	483.455	3737.11	0.32	0.31	3.89	0.33
6	辽宁	2017	72481.9	11897.7	247.49	2049.35	7302.41	1999.28	1310.02	54.08	23409.2	22609.2	470.305	3894.38	0.32	0.32	4.25	0.34
6	辽宁	2018	77082.2	12360.1	233.91	2072.04	7728.7	1433.9	1304.4	55.81	25315.3	23488	444.499	3937.5	0.33	0.33	3.23	0.33
6	辽宁	2019	83962.4	13452.8	219.21	2069.91	8164.55	1482.05	1313.36	52.75	24909.5	25564.4	416.565	3933.45	0.3	0.32	3.56	0.33
7	吉林	2005	17450	3271.33	82.26	249.59	1363.94	216.89	208.1	99.6	3620.27	6216.51	156.319	474.296	0.21	0.22	1.39	0.44
7	吉林	2006	18431.2	3699.67	93.24	289.76	1659.29	256	236.82	83.56	4275.12	7030.48	177.184	550.631	0.23	0.24	1.44	0.43
7	吉林	2007	19450.6	4108.9	96.26	389.3	2170.74	304.71	275.76	72.57	5284.69	7808.14	182.923	739.787	0.27	0.28	1.67	0.37
7	吉林	2008	21992.5	4546.74	122.71	442.2	2686.98	377.65	318.84	80.45	6426.1	8640.17	233.186	840.313	0.29	0.31	1.62	0.38
7	吉林	2009	22497.4	4268.87	60.11	479.95	3054.6	487.32	341.76	87.39	7278.75	8112.13	114.227	912.049	0.32	0.38	4.27	0.37
7	吉林	2010	25099.7	4583.71	71.55	501.58	3929.31	577	373.93	83.79	8667.58	8710.42	135.966	953.152	0.35	0.45	4.24	0.39
7	吉林	2011	28718.6	5385.49	75.73	517.72	4917.95	693.53	420.98	77.94	10568.8	10234	143.91	983.823	0.37	0.48	4.82	0.43
7	吉林	2012	28380.1	5389.93	79.58	542.77	5582.48	794.29	462.13	70	11939.2	10242.5	151.226	1031.43	0.42	0.55	5.25	0.45
7	吉林	2013	27346.7	5505.63	80.72	554.58	6033.35	824.88	486.18	62.03	13046.4	10462.3	153.392	1053.87	0.48	0.58	5.38	0.46
7	吉林	2014	27124.3	5141.15	117.9	635.02	6424.88	891.4	518.05	60.66	13803.1	9769.73	224.045	1206.73	0.51	0.66	3.98	0.43
7	吉林	2015	23154.8	4649.96	125.32	654.26	6112.05	927.06	529.79	56.45	14063.1	8836.32	238.146	1243.29	0.61	0.69	3.89	0.43
7	吉林	2016	22830.4	4243.01	126.18	684.61	6070.07	960.87	558.38	49.76	14776.8	8062.99	239.78	1300.96	0.65	0.75	4.01	0.43
7	吉林	2017	22654	4098.02	128.55	706.05	6057.29	964.14	603.12	50.3	14944.5	7787.47	244.284	1341.71	0.66	0.78	3.95	0.45
7	吉林	2018	23439	3442.52	126.35	604.17	3287.2	785.6	579.9	47.43	15074.6	6541.82	240.103	1148.1	0.64	0.5	3.27	0.51
7	吉林	2019	24145.8	3507.26	126.42	607.38	3347.82	808.63	574.4	39.98	11726.8	6664.85	240.236	1154.2	0.49	0.5	3.37	0.5
8	黑龙江	2005	24932.4	3135.7	8.8	438.4	2696.3	275.38	318.39	125.45	5513.7	5958.77	16.7226	833.092	0.22	0.45	16.47	0.38
8	黑龙江	2006	26541.2	3546.8	9	508	3049.04	316.27	325.08	109.35	6211.8	6739.98	17.1027	965.352	0.23	0.45	18.49	0.34
8	黑龙江	2007	28542.8	3908	7	514	3326.9	368.68	364.63	106.09	7104	7426.37	13.3021	976.754	0.25	0.45	27.72	0.37
8	黑龙江	2008	30267.5	7989.9	9.54	450.29	3927.58	438.32	386.79	102.28	8314.37	15183.2	18.1279	855.682	0.27	0.26	24.18	0.45
8	黑龙江	2009	31607.3	8013.19	11.35	512.89	3549.73	510.99	433.55	101.14	8587	15227.5	21.5717	974.636	0.27	0.23	23.69	0.44
8	黑龙江	2010	34276.3	8168.68	16.21	512.1	4608.27	595.84	469.31	95.84	10368.6	15522.9	30.7953	973.137	0.3	0.3	19.35	0.48
8	黑龙江	2011	36760.1	7688.97	50.92	922.33	5602.76	727.77	543.81	89.2	12582	14611.3	96.7618	1752.7	0.34	0.38	7.52	0.31
8	黑龙江	2012	38506.6	7850.49	54.64	972.73	5240.65	796.96	598.78	88.9	13691.6	14918.3	103.841	1848.47	0.36	0.35	7.67	0.32
8	黑龙江	2013	36540.2	7569.94	58.2	1177.82	5090.34	827.88	616.03	88.24	14454.9	14385.2	110.606	2238.2	0.4	0.35	7.48	0.28
8	黑龙江	2014	37035.5	6980.41	54.78	1079.95	4783.88	845.15	683.12	89.43	15039.4	13264.9	104.094	2052.22	0.41	0.36	8.12	0.33
8	黑龙江	2015	33896.9	6527.26	54.98	1099.05	4053.77	850.09	707.03	86.73	15083.7	12403.8	104.479	2088.53	0.44	0.33	8.14	0.34
8	黑龙江	2016	34181.1	6612.86	56.87	1120.53	3647.14	874.23	758.01	80.16	15386.1	12566.4	108.062	2129.35	0.45	0.29	8.09	0.36
8	黑龙江	2017	34205.1	6626.05	55.37	1191.11	3332.59	852.78	801.33	72.73	15902.7	12591.5	105.228	2263.47	0.46	0.26	8.1	0.35
8	黑龙江	2018	34887.1	5948.5	56	934	3266.7	409.4	508.5	65.23	16361.6	11303.9	106.417	1774.88	0.47	0.29	3.85	0.29
8	黑龙江	2019	36624.4	6282.7	52.3	1038.3	3291.05	419.16	533	59.57	13612.7	11939	99.3857	1973.08	0.37	0.28	4.22	0.27
9	上海	2005	22966.3	4775.16	165.07	1407.1	4129.52	323.4	582.6	35.52	9247.66	9074.24	313.683	2673.91	0.4	0.46	1.03	0.22
9	上海	2006	22849.5	4802.83	194.48	1956.41	4670.11	358.26	669.01	32.38	10572.2	9126.82	369.57	3717.77	0.46	0.51	0.97	0.18
9	上海	2007	23461.1	5231.04	196.12	1991.25	5298.08	380.43	723.13	38.58	12494	9940.55	372.687	3783.97	0.53	0.53	1.02	0.19
9	上海	2008	24761.8	5563.06	201.32	2021.2	5784.99	450.93	769.64	38.55	14069.9	10571.5	382.568	3840.89	0.57	0.55	1.18	0.2
9	上海	2009	24651.8	5376.05	211.8	1934.52	5408.75	593.03	635.01	35.69	15046.5	10216.1	402.484	3676.17	0.61	0.53	1.47	0.17
9	上海	2010	26971.9	5936.45	218.37	2062.9	6536.21	682.11	834.4	34.33	17166	11281	414.969	3920.13	0.64	0.58	1.64	0.21
9	上海	2011	27745.3	6008.4	212.76	2009.09	7208.59	719.3	868.31	30.38	19195.7	11417.8	404.308	3817.87	0.69	0.63	1.78	0.23
9	上海	2012	27354	5850.9	214.75	2045.91	7097.76	757.01	895.31	29.67	20181.7	11118.5	408.089	3887.84	0.74	0.64	1.86	0.23
9	上海	2013	29014.4	6161	213.75	2044.15	7236.69	791.08	935.06	28.16	21818.2	11707.7	406.189	3884.5	0.75	0.62	1.95	0.24
9	上海	2014	26419.4	6021.57	206.21	2045.35	7362.84	831.86	1044.46	28.74	23567.7	11442.8	391.861	3886.78	0.89	0.64	2.12	0.27
9	上海	2015	26527.4	6025.63	217.7	2140.87	7162.33	855.22	1133.17	27.56	25123.5	11450.5	413.695	4068.3	0.95	0.63	2.07	0.28
9	上海	2016	26434	5934.68	236.64	2356.93	7555.34	879.81	1237.32	27.28	28178.7	11277.7	449.687	4478.87	1.07	0.67	1.96	0.28
9	上海	2017	26929.5	5591.59	240.8	2456.04	8392.84	970.79	1344.54	26.55	30633	10625.7	457.592	4667.21	1.14	0.79	2.12	0.29
9	上海	2018	26511.6	5434.91	237.95	2520	9763.5	685.7	1616.5	26.14	32679.9	10328	452.176	4788.76	1.23	0.95	1.52	0.34
9	上海	2019	27363.1	5668.05	249.56	2618.69	9670.68	716.16	1650.44	26.72	38155.3	10771	474.239	4976.3	1.39	0.9	1.51	0.33
10	江苏	2005	48006.4	13748.4	204.68	899.43	9334.69	1020.34	741.06	77.24	18598.7	26126.1	388.953	1709.19	0.39	0.36	2.62	0.43
10	江苏	2006	52540	15401.3	218.02	957	11110.2	1140.6	928.41	65.99	21742	29267.2	414.303	1818.59	0.41	0.38	2.75	0.51
10	江苏	2007	56730.2	16973.6	227.77	1048.69	13016.8	1289.56	1039.46	62.97	26018.5	32255	432.831	1992.83	0.46	0.4	2.98	0.52
10	江苏	2008	57561	18133.5	232.93	1201.71	15069	1594.83	1218.81	60.97	30982	34459.1	442.637	2283.61	0.54	0.44	3.6	0.53
10	江苏	2009	60171.9	19260.2	249.09	1254.1	16464.9	2101.43	1423.25	58.12	34457.3	36600.2	473.346	2383.17	0.57	0.45	4.44	0.6
10	江苏	2010	67188	20597.8	281.22	1462.56	19277.7	2476.28	1768.3	53.93	41425.5	39142	534.402	2779.3	0.62	0.49	4.63	0.64
10	江苏	2011	77430.4	22013.2	328.45	1566.3	22280.6	2922.67	2127.93	48.69	49110.3	41831.8	624.154	2976.44	0.63	0.53	4.68	0.71
10	江苏	2012	79059.5	22636.4	355.74	1701.85	23908.5	3213.48	2352.4	47.36	54058.2	43016	676.013	3234.03	0.68	0.56	4.75	0.73
10	江苏	2013	81293.9	23314	411.27	1863.04	25612.2	3481.79	2530.02	29.26	59753.4	44303.6	781.536	3540.33	0.74	0.58	4.46	0.71
10	江苏	2014	80721.1	23080.2	415.54	2014.31	26963	3899.47	2591.15	41.9	65088.3	43859.3	789.651	3827.79	0.81	0.61	4.94	0.68
10	江苏	2015	83601.6	23255.9	377.92	2125.54	27996.4	4055.42	2705.44	39.52	70116.4	44193.1	718.161	4039.16	0.84	0.63	5.65	0.67
10	江苏	2016	87016	23587.8	349.75	2201.07	30455.2	4173.66	2837.16	35.93	77388.3	44823.8	664.63	4182.69	0.89	0.68	6.28	0.68
10	江苏	2017	86199.8	23472.5	357.56	2319.58	34013.6	4651.75	3097.67	33.52	85869.8	44604.8	679.471	4407.9	1	0.76	6.85	0.7
10	江苏	2018	85430.7	22915.2	379.56	2442.05	36113.2	6063.7	2964.4	31.02	92595.4	43545.7	721.278	4640.63	1.08	0.83	8.41	0.64
10	江苏	2019	87262.5	23498.5	402.41	2594.32	37825.3	6493.54	3157.21	31.25	99631.5	44654.2	764.7	4929.99	1.14	0.85	8.49	0.64
11	浙江	2005	29946.9	9543	200.64	822.71	6349.34	816.81	512.94	95.95	13417.7	18134.6	381.276	1563.4	0.45	0.35	2.14	0.33
11	浙江	2006	33781.8	9775	217	864	7590.57	919	630.94	88.74	15718.5	18575.4	412.365	1641.86	0.47	0.41	2.23	0.38
11	浙江	2007	37733.8	10720	234	958	9095.65	1052.8	739.44	86.27	18753.7	20371.2	444.67	1820.49	0.5	0.45	2.37	0.41
11	浙江	2008	38499	11019	253	1038	10359.8	1220.56	827.71	80.26	21462.7	20939.4	480.776	1972.51	0.56	0.49	2.54	0.42
11	浙江	2009	40031.6	11165	283	1073	10518.2	1390.28	888.02	71.41	22990.3	21216.8	537.785	2039.02	0.57	0.5	2.59	0.44
11	浙江	2010	42990	11940	340	1221	12657.8	1640.15	1076.67	63.89	27722.3	22689.6	646.102	2320.27	0.64	0.56	2.54	0.46
11	浙江	2011	45514	12508	366	1332	14683	1872.55	1206.95	59.56	32318.8	23769	695.51	2531.2	0.71	0.62	2.69	0.48
11	浙江	2012	44156.2	12448	369	1397	15338	1978.3	1278.91	58.86	34665.3	23654.9	701.211	2654.72	0.79	0.65	2.82	0.48
11	浙江	2013	45417.9	12785	414	1467	16368.4	2078.22	1326.02	53	37756.6	24295.3	786.724	2787.74	0.83	0.67	2.64	0.48
11	浙江	2014	44897.5	12812	422	1501	16771.9	2467.1	1525.93	54.05	40173	24346.6	801.927	2852.35	0.89	0.69	3.08	0.53
11	浙江	2015	45527.3	13197	429	1603	17217.5	2558.38	1631.88	50.8	42886.5	25078.3	815.229	3046.18	0.94	0.69	3.14	0.54
11	浙江	2016	45187.5	13439	423	1643	18655.1	2610.72	1774.37	48.78	47251.4	25538.1	803.827	3122.19	1.05	0.73	3.25	0.57
11	浙江	2017	47325.6	13866	443	1720	19474.5	2845.48	1938.17	47.54	51768.3	26349.6	841.833	3268.52	1.09	0.74	3.38	0.59
11	浙江	2018	46417.5	14202	467	1710	21621.2	3737.6	1852.8	45.26	56197.2	26988.1	887.44	3249.51	1.21	0.8	4.21	0.57
11	浙江	2019	47416.7	14750	503	1637	22840.5	3779.55	1962.13	45.79	62351.7	28029.4	955.851	3110.79	1.31	0.81	3.95	0.63
12	安徽	2005	19636.7	5028.88	58.56	297.52	1818.45	402.72	358.71	91.76	5350.17	9556.38	111.282	565.377	0.27	0.19	3.62	0.63
12	安徽	2006	21091.2	5548.8	67.72	337.08	2190.18	457.95	409.64	85.63	6112.5	10544.4	128.688	640.553	0.29	0.21	3.56	0.64
12	安徽	2007	23538.5	6051.6	75.45	416.66	2752.08	537.04	483.04	88.64	7360.92	11499.9	143.378	791.779	0.31	0.24	3.75	0.61
12	安徽	2008	26911.4	6470.63	88.93	439.75	3487.53	649.82	547.41	88.5	8851.66	12296.1	168.994	835.657	0.33	0.28	3.85	0.66
12	安徽	2009	29616.9	6905.32	94.04	460.47	4064.72	840.5	467.92	72.15	10062.8	13122.2	178.704	875.031	0.34	0.31	4.7	0.53
12	安徽	2010	31390.1	7464.63	114.56	528	5407.4	1029.22	527.02	64.49	12359.3	14185	217.698	1003.36	0.39	0.38	4.73	0.53
12	安徽	2011	33674.3	7866.9	136.77	761.92	7062	1247.38	589.82	62.71	15300.6	14949.5	259.904	1447.88	0.45	0.47	4.8	0.41
12	安徽	2012	35194.4	8363.59	155.06	851.04	8025.84	1379	650.21	64.79	17212	15893.3	294.661	1617.23	0.49	0.5	4.68	0.4
12	安徽	2013	38223.7	8179.22	190.4	931.82	8928.02	1475.94	707.1	62.9	19229.3	15543	361.817	1770.74	0.5	0.57	4.08	0.4
12	安徽	2014	39491.7	8372.57	198.75	1032.63	9455.48	1638.32	784.44	61.84	20848.8	15910.4	377.685	1962.31	0.53	0.59	4.34	0.4
12	安徽	2015	39570	8471.39	209.47	1052.17	9264.82	1698.92	791.72	58.44	22005.6	16098.2	398.056	1999.44	0.56	0.58	4.27	0.4
12	安徽	2016	39503.6	8489.29	220.69	1080.05	10076.9	1763.53	826.9	56.77	24407.6	16132.2	419.377	2052.42	0.62	0.62	4.21	0.4
12	安徽	2017	40886.6	8541.64	241.21	1149.88	10916.3	1943.56	875.38	55.78	27018	16231.7	458.371	2185.12	0.66	0.67	4.24	0.4
12	安徽	2018	42451.1	8380.99	253.87	1177.87	10639.8	3476.9	1865.4	51.08	30006.8	15926.4	482.429	2238.31	0.71	0.67	7.21	0.83
12	安徽	2019	42725.5	8754.46	268.18	1186.66	11454.9	3905.71	1973.87	48.65	37114	16636.1	509.622	2255.01	0.87	0.69	7.66	0.88
13	福建	2005	13169.6	4030.36	72.48	469.4	2842.43	357.83	455.18	97.83	6554.69	7658.89	137.734	892.001	0.5	0.37	2.6	0.51
13	福建	2007	16508.6	5369.98	124.95	591.91	4018.42	531	650.25	83.74	9248.53	10204.6	237.442	1124.81	0.56	0.39	2.24	0.58
13	福建	2008	17241.2	5839.61	131.88	644.86	4755.45	660.32	735.44	86.98	10823	11097	250.612	1225.43	0.63	0.43	2.63	0.6
13	福建	2009	20424	6331.09	138.87	700.47	5106.38	898.92	751.42	68.01	12236.5	12031	263.895	1331.1	0.6	0.42	3.41	0.56
13	福建	2010	22693.6	6487.7	190.23	753.38	6397.71	1125.12	871.16	58.93	14737.1	12328.6	361.494	1431.65	0.65	0.52	3.11	0.61
13	福建	2011	25906.2	7501.69	182.35	855.78	7675.09	1394.11	963.85	52.58	17560.2	14255.5	346.52	1626.24	0.68	0.54	4.02	0.59
13	福建	2012	25707.6	7844.93	208.28	886.28	8541.94	1646	1090.07	50.62	19701.8	14907.7	395.794	1684.2	0.77	0.57	4.16	0.65
13	福建	2013	25241.8	8393.46	239.74	948.64	9455.32	1859.98	1176.19	47.22	21868.5	15950.1	455.578	1802.7	0.87	0.59	4.08	0.65
13	福建	2014	28798.1	8728.98	243.02	1004.55	10426.7	2112.03	1320.35	47.19	24055.8	16587.7	461.811	1908.95	0.84	0.63	4.57	0.69
13	福建	2015	27692.9	8685.94	246.22	1060.62	10820.2	2268.86	1547.3	44.82	25979.8	16505.9	467.892	2015.5	0.94	0.66	4.85	0.77
13	福建	2016	25985.4	8539.22	8539.22	1111.56	11698.4	2421.34	1689.82	42.74	28810.6	16227.1	16227.1	2112.3	1.11	0.72	0.15	0.8
13	福建	2017	27377.5	8415.06	269.06	1211.91	12674.9	2707.82	1889.69	42.79	32182.1	15991.1	511.295	2302.99	1.18	0.79	5.3	0.82
13	福建	2018	30298.3	8739.14	294.16	1287.04	14781	4131.4	1376.2	45.24	35804	16607	558.992	2445.76	1.18	0.89	7.39	0.56
13	福建	2019	32248.8	9050.14	311.57	1389.93	16170.5	4482.03	1484.58	43.86	42395	17198	592.076	2641.28	1.31	0.94	7.57	0.56
14	江西	2005	11716.1	3034.97	19.29	328.52	1455.5	461.97	300.6	132.68	4056.76	5767.35	36.6568	624.287	0.35	0.25	12.6	0.48
14	江西	2006	12784	3372.44	30.35	344.9	1806.15	514.59	306.14	98.49	4820.53	6408.65	57.6741	655.413	0.38	0.28	8.92	0.47
14	江西	2007	13966.2	3751.29	31.72	362.38	2277.69	563.23	337.6	94.35	5800.25	7128.58	60.2775	688.631	0.42	0.32	9.34	0.49
14	江西	2008	14192.4	4010.22	39.02	45.36	2766.93	647.95	384.35	90.31	6971.05	7620.62	74.1497	86.1976	0.49	0.36	8.74	4.46
14	江西	2009	14856.8	4336.59	45.36	387.43	3196.56	722.89	394.9	95.33	7655.18	8240.82	86.1976	736.233	0.52	0.39	8.39	0.54
14	江西	2010	17309.4	4602.79	57.33	469.32	4286.76	836.12	446.22	85.08	9451.26	8746.68	108.944	891.849	0.55	0.49	7.67	0.5
14	江西	2011	19081.6	5107.38	70.21	520	5411.86	978.69	507.44	79.68	11702.8	9705.55	133.42	988.156	0.61	0.56	7.34	0.51
14	江西	2012	19185	5343.12	74.79	540.76	5828.2	1114.39	630.56	76.24	12948.9	10153.5	142.123	1027.61	0.67	0.57	7.84	0.61
14	江西	2013	20671.7	5420.88	87.23	660.99	6434.41	1236.97	678.62	72.14	14410.2	10301.3	165.763	1256.08	0.7	0.62	7.46	0.54
14	江西	2014	21055.2	5761.35	92	679.48	6848.63	1399.59	710.08	71.81	15714.6	10948.3	174.828	1291.22	0.75	0.63	8.01	0.55
14	江西	2015	21942.2	5874.46	109.16	767.26	6918	1493.77	736.15	71.63	16723.8	11163.2	207.437	1458.02	0.76	0.62	7.2	0.5
14	江西	2016	22231.9	6012.65	114.34	783.77	7219.11	1610.91	796.47	71.99	18499	11425.8	217.28	1489.4	0.83	0.63	7.41	0.53
14	江西	2017	22700.4	6028.42	122.71	813.99	7789.59	1838.95	866.3	72.02	20006.3	11455.8	233.186	1546.83	0.88	0.68	7.89	0.56
14	江西	2018	23728.6	5856.92	140.44	157.76	8264.2	1823.4	1022.5	70.83	21984.8	11129.9	266.878	299.791	0.93	0.74	6.83	3.41
14	江西	2019	24236.1	5998.81	157.76	1002.58	8965.81	1980.99	1083.72	70.8	24757.5	11399.5	299.791	1905.2	1.02	0.79	6.61	0.57
15	山东	2005	71314	19189	471	1775	9568.58	1060.04	968.64	46.72	18366.9	36464.9	895.041	3373.03	0.26	0.26	1.18	0.29
15	山东	2006	81785.6	21546	465	1877	11556	1195.21	1212.33	42.24	21900.2	40943.9	883.639	3566.86	0.27	0.28	1.35	0.34
15	山东	2007	88935.5	23460	476	1996	13412.7	1363.81	1399.94	43.73	25776.9	44581	904.543	3793	0.29	0.3	1.51	0.37
15	山东	2008	94378.7	24358	511	2079	16102.2	1599.98	1873.58	45.22	30933.3	46287.5	971.053	3950.72	0.33	0.35	1.65	0.47
15	山东	2009	98280.9	25516	606	2281	16896.1	2005.69	1742.33	45.77	33896.7	48488.1	1151.58	4334.58	0.34	0.35	1.74	0.4
15	山东	2010	108667	27010	663	2458	18861.5	2377.04	1971	42.48	39169.9	51327.1	1259.9	4670.94	0.36	0.37	1.89	0.42
15	山东	2011	114470	25576	336	1739	21275.9	2741.22	2328.38	38.16	45361.8	48602.1	638.501	3304.62	0.4	0.44	4.29	0.7
15	山东	2012	120484	26761	345	1773	22798.3	2937.4	2516.19	38.3	50013.2	50853.9	655.604	3369.23	0.42	0.45	4.48	0.75
15	山东	2013	117308	28012	376	1799	24222.2	3200.31	2746.11	37.14	55230.3	53231.2	714.513	3418.64	0.47	0.46	4.48	0.8
15	山东	2014	125648	28919	394	1860	25340.9	3534.48	2326.25	35.45	59426.6	54954.8	748.718	3534.56	0.47	0.46	4.72	0.66
15	山东	2015	138350	31041.5	416.4	2036.8	25910.8	3664.86	2503.65	33.06	63002.3	58988.2	791.285	3870.53	0.46	0.44	4.63	0.65
15	山东	2016	145359	31492	426.8	2068.2	27588.7	3806.31	2725.41	30.78	68024.5	59844.2	811.048	3930.2	0.47	0.46	4.69	0.69
15	山东	2017	149157	31139	430	2124.2	28705.7	4276.97	3268.01	30.15	72634.1	59173.4	817.129	4036.62	0.49	0.49	5.23	0.81
15	山东	2018	147672	31146.2	437.3	2188.3	22613	5024.9	3384.9	28.12	76469.7	59187.1	831.001	4158.43	0.52	0.38	6.05	0.81
15	山东	2019	151524	31293.7	481.4	2381.8	22985.1	5441.91	3636.06	27.67	71067.5	59467.4	914.804	4526.13	0.47	0.39	5.95	0.8
16	河南	2005	42468.6	11485	65.45	649.91	4896.01	618.13	625.87	109.55	10587.4	21824.8	124.373	1235.02	0.25	0.22	4.97	0.51
16	河南	2006	48151.5	12993	68.35	665	6031.21	693.4	739.29	95.98	12362.8	24690.6	129.891	1263.7	0.26	0.24	5.34	0.59
16	河南	2007	53324.9	14528	69	764	7508.33	774.5	866.73	95.73	15012.5	27607.6	131.121	1451.83	0.28	0.27	5.91	0.6
16	河南	2008	55007.5	15306	69.24	802.44	9546.08	931.84	1043.87	92.85	18018.5	29086	131.582	1524.88	0.33	0.33	7.08	0.68
16	河南	2009	56211.3	16053	91	876	9900.27	1110.23	823.57	82.48	19480.5	30505.5	172.927	1664.66	0.35	0.32	6.42	0.49
16	河南	2010	60791	17122	130	1002	11950.9	1275.5	873.3	73.11	23092.4	32536.9	247.039	1904.09	0.38	0.37	5.16	0.46
16	河南	2011	67005.1	15735.5	163.45	1159.64	13949.3	1477.76	961.5	69.91	26931	29902.1	310.603	2203.66	0.4	0.47	4.76	0.44
16	河南	2012	62704.9	15728.5	173.49	1339.83	15017.6	1654.64	1151.91	72.64	29599.3	29888.9	329.682	2546.07	0.47	0.5	5.02	0.45
16	河南	2013	62232.4	16239	180.21	1436.2	15960.6	1845.79	1309.3	67.06	32191.3	30859	342.453	2729.22	0.52	0.52	5.39	0.48
16	河南	2014	62908.5	16769.7	213.55	1487.58	15809.1	2077.24	1676.46	66.5	34938.2	31867.5	405.81	2826.85	0.56	0.5	5.12	0.59
16	河南	2015	59238.5	16389	269.7	1603.12	15823.3	2152.25	1809.39	62.74	37002.2	31144	512.502	3046.4	0.62	0.51	4.2	0.59
16	河南	2016	58551.9	16290.5	263.44	1669.8	17042.7	2292.04	1938.06	60.13	40471.8	30956.9	500.614	3173.13	0.69	0.55	4.58	0.61
16	河南	2017	57306.9	15971.3	323.86	1881.97	18452.1	2694.11	2162.85	58.03	44552.8	30350.2	615.429	3576.3	0.78	0.61	4.38	0.6
16	河南	2018	57644.3	14691.1	387.34	1801.14	17323.4	4790.8	2834.1	55.16	48055.9	27917.5	736.054	3422.7	0.83	0.62	6.51	0.83
16	河南	2019	53330.1	13930.8	451.26	1806.32	18413.2	5272.97	2970.41	51.8	54259.2	26472.6	857.531	3432.55	1.02	0.7	6.15	0.87
17	湖北	2005	24183.4	6902	143	881	2436.55	373.46	365.71	113.44	6590.19	13115.9	271.743	1674.16	0.27	0.19	1.37	0.22
17	湖北	2006	27092.6	7859.54	169.88	1073.14	2929.19	435.89	425.37	108.23	7617.47	14935.5	322.816	2039.3	0.28	0.2	1.35	0.21
17	湖北	2007	29884.8	8574.17	189.72	1112.33	3451.62	515.06	479.92	112.43	9333.4	16293.5	360.516	2113.76	0.31	0.21	1.43	0.23
17	湖北	2008	29322.3	8827.27	188.93	1291.43	4330.2	633.41	584.19	107.55	11328.9	16774.5	359.032	2454.1	0.39	0.26	1.76	0.24
17	湖北	2009	31487.4	9303.71	229.57	1259.35	5183.68	854.4	642.72	90.7	12961.1	17679.8	436.249	2393.14	0.41	0.29	1.96	0.27
17	湖北	2010	36112.6	10248.3	334.22	1329.93	6726.53	1040.71	753.61	84.75	15967.6	19474.8	635.117	2527.27	0.44	0.35	1.64	0.3
17	湖北	2011	41094.9	11331.4	357.82	1545.89	8538.04	1277.9	869.48	88.11	19632.3	21533	679.968	2937.65	0.48	0.4	1.88	0.3
17	湖北	2012	41120.3	12208.4	356.14	1548.93	9735.15	1457.95	934.96	87.67	22250.5	23199.6	676.764	2943.43	0.54	0.42	2.15	0.32
17	湖北	2013	35789.8	10121	400	1502	10531.4	1640.19	1078.11	83.14	24791.8	19232.9	760.12	2854.25	0.69	0.55	2.16	0.38
17	湖北	2014	36236.8	10570	417	1552	10992.8	1925.09	1181.58	79.58	27379.2	20086.2	792.425	2949.27	0.76	0.55	2.43	0.4
17	湖北	2015	34400.6	10404	428	1600	11532.4	2039.88	1242.34	78.14	29550.2	19770.7	813.328	3040.48	0.86	0.58	2.51	0.41
17	湖北	2016	34214.5	10526	367	1920	12536.4	2192.97	1297.48	74.7	32665.4	20002.6	697.41	3648.58	0.95	0.63	3.14	0.36
17	湖北	2017	35017.5	9533.27	381.57	1958.7	13060.1	2459.68	1420.01	68.33	35478.1	18116.1	725.095	3722.12	1.01	0.72	3.39	0.38
17	湖北	2018	36411.7	9488.36	394.58	2002.88	14849.6	2781.4	2031	63.49	39366.6	18030.7	749.824	3806.08	1.08	0.82	3.71	0.53
17	湖北	2019	38661.4	9574.42	424.25	2219.77	16087.3	3073.13	2233.45	61.88	45828.3	18194.3	806.201	4218.23	1.19	0.88	3.81	0.53
18	湖南	2005	21582.1	6397.73	123.52	650.9	2189.91	406.8	366.72	97.17	6596.1	12157.6	234.725	1236.91	0.31	0.18	1.73	0.3
18	湖南	2006	22938.9	6959.98	128.42	687.15	2694.11	457.59	426.09	92	7688.67	13226	244.037	1305.79	0.34	0.2	1.88	0.33
18	湖南	2007	26562.9	7604.79	135.65	759.52	3375.87	540.57	477.27	104.15	9439.6	14451.4	257.776	1443.32	0.36	0.23	2.1	0.33
18	湖南	2008	26262.8	8641.82	169.02	772.64	4280.16	652.92	523.13	99.87	11555	16422.1	321.189	1468.25	0.44	0.26	2.03	0.36
18	湖南	2009	27622.8	9273.07	184.76	833.79	4819.4	867.79	704.83	92.87	13059.7	17621.6	351.099	1584.45	0.47	0.27	2.47	0.44
18	湖南	2010	29319.5	10021.1	263.62	955.65	6305.11	1038.08	832.28	88.59	16038	19043.1	500.957	1816.02	0.55	0.33	2.07	0.46
18	湖南	2011	32713.8	10661.9	337.04	1053.11	8122.75	1239.24	948.82	86.76	19669.6	20260.8	640.477	2001.22	0.6	0.4	1.93	0.47
18	湖南	2012	32224.2	10606	372.17	1146.54	9138.5	1367.92	1077.65	90.62	22154.2	20154.5	707.234	2178.77	0.69	0.45	1.93	0.49
18	湖南	2013	31342.7	10855.6	413.36	1258.43	10001	1516.35	1174.29	89.01	24621.7	20628.9	785.51	2391.4	0.79	0.48	1.93	0.49
18	湖南	2014	30432.2	9329.02	328.75	1442.98	10749.9	1744.86	1257.64	85.88	27037.3	17727.9	624.724	2742.09	0.89	0.61	2.79	0.46
18	湖南	2015	30310.6	9057.74	360.64	1550.67	10945.8	1877.7	1291.03	83	28902.2	17212.4	685.324	2946.74	0.95	0.64	2.74	0.44
18	湖南	2016	30998.2	8994.92	377.91	1629.85	11337.3	2016.59	1356.56	75.5	31551.4	17093	718.142	3097.2	1.02	0.66	2.81	0.44
18	湖南	2017	31298.3	9069.57	380.04	1733.12	11879.9	2278.65	1496.01	76.07	33903	17234.9	722.19	3293.45	1.08	0.69	3.16	0.45
18	湖南	2018	31996.6	9896.73	577.38	1681.12	10785.6	3128.3	1516.2	78.75	36425.8	18806.8	1097.2	3194.63	1.14	0.57	2.85	0.47
18	湖南	2019	31906.8	10109.7	609.45	1719.37	11630.5	3327	1556.52	82.07	39752.1	19211.5	1158.14	3267.33	1.25	0.61	2.87	0.48
19	广东	2005	38503.9	11038.8	186.73	1918.81	10482	857.9	990.53	108.87	22557.4	20977	354.843	3646.31	0.59	0.5	2.42	0.27
19	广东	2006	42727.8	12500.5	197.53	1974.96	12500.2	931.6	1113.77	95.22	26587.8	23754.8	375.375	3753.01	0.62	0.53	2.48	0.3
19	广东	2007	46406.1	13919.1	221.68	2179.88	14910	1029.07	1254.58	102.49	31777	26450.4	421.262	4142.42	0.68	0.56	2.44	0.3
19	广东	2008	48186.3	14892.4	231.49	2351.06	17254	1148.6	1387.51	105.4	36796.7	28300	439.9	4467.71	0.76	0.61	2.61	0.31
19	广东	2009	51987	15622.8	235.1	2472.16	18091.6	1328.14	1595.34	109.7	39482.6	29688	446.751	4697.85	0.76	0.61	2.97	0.34
19	广东	2010	58296.6	16838.3	644.91	2770.52	21462.7	1551.81	1825.29	99.51	46013.1	31997.9	1225.53	5264.83	0.79	0.67	1.27	0.35
19	广东	2011	62830.4	17561.1	694.83	2845.04	24649.6	1797.78	2090.36	83.33	53210.3	33371.4	1320.39	5406.43	0.85	0.74	1.36	0.39
19	广东	2012	61789.9	17641.6	715.46	2950.94	25810.1	1890.9	2367.46	78.07	57067.9	33524.4	1359.59	5607.67	0.92	0.77	1.39	0.42
19	广东	2013	62873.1	17895.8	713.05	3341.99	27426.3	2001.23	2604.41	73.16	62474.8	34007.3	1355.01	6350.78	0.99	0.81	1.48	0.41
19	广东	2014	63321.8	17358.9	738.19	3004.83	29144.2	2341.18	2740.76	76.57	67809.9	32987	1402.78	5710.07	1.07	0.88	1.67	0.48
19	广东	2015	63915.4	17575.9	734.13	3123.41	30259.5	2441.85	2928.9	74.12	72812.6	33399.5	1395.07	5935.42	1.14	0.91	1.75	0.49
19	广东	2016	66030.9	17707.2	740.18	3510.45	32650.9	2551.82	3209.72	71.82	80854.9	33648.9	1406.57	6670.9	1.22	0.97	1.81	0.48
19	广东	2017	69115	18144.7	767.84	3607.82	35291.8	2818.82	3580.94	74.66	89705.2	34480.4	1459.12	6855.95	1.3	1.02	1.93	0.52
19	广东	2018	71407.5	18624.8	786.33	3708.77	37651.1	3849.8	3363.5	64.81	97277.8	35392.8	1494.26	7047.77	1.36	1.06	2.58	0.48
19	广东	2019	70888.1	18579	726.56	3814.82	39398.5	4255.07	3466.42	58.4	107671	35305.7	1380.68	7249.31	1.52	1.12	3.08	0.48
20	广西	2005	9883.13	3628.25	38.59	467.39	1264.84	245.84	225.2	136.38	3984.1	6894.76	73.3326	888.181	0.4	0.18	3.35	0.25
20	广西	2006	10778.5	3967.74	49.13	542.47	1592.33	286.23	261.14	127.23	4746.16	7539.9	93.3617	1030.86	0.44	0.21	3.07	0.25
20	广西	2007	12524.9	4478.32	44.46	591.64	2090.1	335.19	311.22	129.84	5823.41	8510.15	84.4902	1124.3	0.46	0.25	3.97	0.28
20	广西	2008	12741.6	4824.96	41.45	664.06	2627.39	410.35	359.46	131.41	7021	9168.87	78.7674	1261.91	0.55	0.29	5.21	0.28
20	广西	2009	14131.2	5182.15	35.9	691.9	2863.84	517.7	378.75	102.47	7759.16	9847.64	68.2208	1314.82	0.55	0.29	7.59	0.29
20	广西	2010	17193.5	5760.8	37.14	758.35	3860.46	651.22	480.17	97.01	9569.85	10947.2	70.5771	1441.09	0.56	0.35	9.23	0.33
20	广西	2011	21146.8	5802.6	40.83	759.75	4851.37	823.95	588.2	98.91	11720.9	11026.7	77.5892	1443.75	0.55	0.44	10.62	0.41
20	广西	2012	23225.4	6131.77	42.65	823.2	5279.26	968.17	625.57	101.25	13035.1	11652.2	81.0478	1564.33	0.56	0.45	11.95	0.4
20	广西	2013	23350.9	6759.21	46.47	667.69	5749.65	1113.39	677.77	96.98	14449.9	12844.5	88.3069	1268.81	0.62	0.45	12.61	0.53
20	广西	2014	23179.9	6848.42	50.54	876.77	6065.34	1263.87	733.63	100.65	15672.9	13014.1	96.0412	1666.13	0.68	0.47	13.16	0.44
20	广西	2015	21763.6	7097.92	59.9	932.88	6359.82	1358.56	803.1	96.41	16803.1	13488.2	113.828	1772.75	0.77	0.47	11.94	0.45
20	广西	2016	22626.3	6983.35	62.06	979.94	6816.64	1458.41	855.67	86.27	18317.6	13270.5	117.933	1862.18	0.81	0.51	12.37	0.46
20	广西	2017	23934.5	7237.33	69	1078.8	5822.93	1635.69	955.7	87.86	18523.3	13753.1	131.121	2050.04	0.77	0.42	12.47	0.47
20	广西	2018	25149.4	7641.35	97.78	1078.12	5101.9	1606.6	867.1	82.82	20352.5	14520.9	185.811	2048.75	0.81	0.35	8.65	0.42
20	广西	2019	26594.7	7737.41	117.2	1115.76	5277.57	1816.05	902.04	81.12	21237.1	14703.4	222.715	2120.28	0.8	0.36	8.15	0.43
21	海南	2005	1626.05	465.09	9.9	151.91	156.16	63.91	64.34	137.28	897.99	883.811	18.813	288.675	0.55	0.18	3.4	0.22
21	海南	2006	2446.48	510.99	10.78	178.75	217.55	70.31	73.81	140.54	1044.91	971.034	20.4852	339.679	0.43	0.22	3.43	0.22
21	海南	2007	4497.91	593.19	12.01	206.01	278.37	85.89	86.36	143.62	1254.17	1127.24	22.8226	391.481	0.28	0.25	3.76	0.22
21	海南	2008	4664.8	590.98	13.66	241.81	321.18	113.22	96.53	139.16	1503.06	1123.04	25.9581	459.512	0.32	0.29	4.36	0.21
21	海南	2009	4959.28	611.71	18	273.64	300.63	142.8	88.68	110.13	1654.21	1162.43	34.2054	519.998	0.33	0.26	4.17	0.17
21	海南	2010	5415.46	656.05	23.08	244.55	385.21	185.79	101.9	109.66	2064.5	1246.69	43.8589	464.718	0.38	0.31	4.24	0.22
21	海南	2011	6383.84	826.98	27.23	263.77	475.04	239.46	119.74	107.07	2522.66	1571.51	51.7452	501.242	0.4	0.3	4.63	0.24
21	海南	2012	6653.51	851.81	31.28	272.28	521.15	283.32	133.4	106.67	2855.54	1618.69	59.4414	517.414	0.43	0.32	4.77	0.26
21	海南	2013	6182.04	890.94	36.36	288.47	551.11	320.18	140.96	95.27	3177.56	1693.05	69.0949	548.18	0.51	0.33	4.63	0.26
21	海南	2014	6839.47	951.63	43.78	280.98	514.4	362.77	185.15	97.02	3500.72	1808.38	83.1951	533.946	0.51	0.28	4.36	0.35
21	海南	2015	7487.56	1022.51	48.12	261.7	485.85	390.41	187.8	87.92	3702.76	1943.08	91.4424	497.309	0.49	0.25	4.27	0.38
21	海南	2016	7267.54	1049.71	47.8	256.99	482.5	424.5	199.89	84.18	4053.2	1994.76	90.8343	488.358	0.56	0.24	4.67	0.41
21	海南	2017	7059.55	1072.49	52.8	273.62	528.28	470.01	248.94	86.3	4462.54	2038.05	100.336	519.96	0.63	0.26	4.68	0.48
21	海南	2018	7470.72	1069.86	49.02	300.64	582	475.2	224.2	85.05	4832.05	2033.05	93.1527	571.306	0.65	0.29	5.1	0.39
21	海南	2019	7673.78	1081.53	50.96	307.53	588.71	514.47	246.93	90.22	5308.93	2055.23	96.8393	584.399	0.69	0.29	5.31	0.42
23	四川	2005	22951.1	8520.05	154.79	664.93	2527.08	540.15	380.28	104.6	7385.1	16190.6	294.143	1263.57	0.32	0.16	1.84	0.3
23	四川	2006	25334.6	9641.29	156.73	744.53	3144.72	630.47	451.19	99.21	8690.24	18321.3	297.838	1414.83	0.34	0.17	2.12	0.32
23	四川	2007	28385.4	10395.4	221.03	890.32	3913.92	727.38	511.5	102.78	10562.4	19754.3	420.025	1691.87	0.37	0.2	1.73	0.3
23	四川	2008	29793.1	10985.9	199.63	990.45	4922.84	867.26	567.51	95.77	12601.2	20876.5	379.359	1882.16	0.42	0.24	2.29	0.3
23	四川	2009	33523.6	11847	231	1144	5678.24	1033.63	520.71	86.77	14151.3	22512.9	438.969	2173.94	0.42	0.25	2.35	0.24
23	四川	2010	34551.9	12939	314.32	1214.28	7431.45	1240.73	573.75	81.74	17185.5	24588	597.304	2307.49	0.5	0.3	2.08	0.25
23	四川	2011	34858.7	14096.4	373.86	1281	9491.05	1538.08	638.76	78.84	21026.7	26787.4	710.437	2434.29	0.6	0.35	2.16	0.26
23	四川	2012	36298.6	14575	419	1376	10550.5	1782.75	707.19	77.93	23872.8	27696.9	796.226	2614.81	0.66	0.38	2.24	0.27
23	四川	2013	37279.7	15122.7	448.77	1450.68	11578.5	2000.48	751.55	75.35	26392.1	28737.7	852.8	2756.73	0.71	0.4	2.35	0.27
23	四川	2014	38602.2	14191	419.17	1253.84	11852	2225.44	1067.98	69.68	28536.7	26967.2	796.551	2382.67	0.74	0.44	2.79	0.45
23	四川	2015	33061.2	13937.7	439.79	1265.47	11039.1	2321.38	1219.77	75	30053.1	26485.8	835.733	2404.77	0.91	0.42	2.78	0.51
23	四川	2016	32509.9	11915.5	558.68	1640.46	11058.8	2472.96	1472.57	73.34	32934.5	22642.9	1061.66	3117.37	1.01	0.49	2.33	0.47
23	四川	2017	31921.7	11924.5	594.33	1753.44	11576.2	2838.35	1595.8	77.15	36980.2	22660	1129.4	3332.07	1.16	0.51	2.51	0.48
23	四川	2018	31129.4	12053	631.04	1813.35	12360.1	3809.8	1401.7	73.37	40678.1	22904.4	1199.17	3445.91	1.31	0.54	3.18	0.41
23	四川	2019	33418.4	12614.4	653.34	1909.39	13365.7	4123.48	1468.52	72.21	46615.8	23971.1	1241.54	3628.41	1.39	0.56	3.32	0.4
24	贵州	2005	16548.6	4352.6	56.4	273.5	714.24	112.39	115.82	147.96	2005.42	8271.25	107.177	519.732	0.12	0.09	1.05	0.22
24	贵州	2006	19003.5	4045.78	60.9	309.4	855.56	125.22	134.63	146.21	2338.98	7688.2	115.728	587.953	0.12	0.11	1.08	0.23
24	贵州	2007	20535	4472.19	62.55	390.57	1007.75	140.52	164.38	169.92	2884.11	8498.5	118.864	742.2	0.14	0.12	1.18	0.22
24	贵州	2008	21031.1	4613.69	63.54	453.32	1242.56	166.15	180.45	182.99	3561.56	8767.4	120.745	861.444	0.17	0.14	1.38	0.21
24	贵州	2009	23037.8	4945.37	75.65	467.62	1252.67	223.95	399.77	159.59	3912.68	9397.69	143.758	888.618	0.17	0.13	1.56	0.45
24	贵州	2010	23219	5289.48	82.51	538.48	1516.87	283.19	480.32	129.14	4602.16	10051.6	156.794	1023.27	0.2	0.15	1.81	0.47
24	贵州	2011	25673	5144.56	82.57	572.57	1829.2	365.13	590.91	133.48	5701.84	9776.21	156.908	1088.05	0.22	0.19	2.33	0.54
24	贵州	2012	28092.7	5873.7	95.23	610.45	2217.06	460.48	687.45	131.29	6852.2	11161.8	180.966	1160.04	0.24	0.2	2.54	0.59
24	贵州	2013	29167.2	5452.49	113.37	665.41	2686.52	557.18	775.09	134.28	8086.86	10361.4	215.437	1264.48	0.28	0.26	2.59	0.61
24	贵州	2014	28170.3	5529.57	138.49	711.87	3140.88	717.69	828.69	129.39	9266.39	10507.8	263.173	1352.77	0.33	0.3	2.73	0.61
24	贵州	2015	28192.9	5369.02	129.15	778.49	3315.58	833.44	920.36	67.13	10502.6	10202.7	245.424	1479.36	0.37	0.32	3.4	0.62
24	贵州	2016	29533.5	5306.03	161.07	739.98	3715.64	955.44	987.47	65.66	11776.7	10083	306.081	1406.18	0.4	0.37	3.12	0.7
24	贵州	2017	29703.2	5113.74	184.27	785.03	4260.48	1169.47	1070.22	63.12	13540.8	9717.64	350.168	1491.79	0.46	0.44	3.34	0.72
24	贵州	2018	27375	4968.43	186.6	849.84	4165.5	1344.9	655.3	57.34	14806.5	9441.51	354.596	1614.95	0.54	0.44	3.79	0.41
24	贵州	2019	28048.5	5143.8	193.74	907.64	4545.97	1517.06	709.88	60.35	16769.3	9774.76	368.164	1724.79	0.6	0.47	4.12	0.41
25	云南	2005	17666.4	4390.71	77.91	570.3	1180.83	251.93	163.08	73.12	3461.73	8343.66	148.052	1083.74	0.2	0.14	1.7	0.15
25	云南	2006	19439.7	4882.98	92.84	627.2	1408.76	303.84	175.98	60.42	3988.14	9279.13	176.433	1191.86	0.21	0.15	1.72	0.15
25	云南	2007	20310.8	5300.95	95.01	671.23	1711.78	339.3	196.06	62.12	4772.52	10073.4	180.538	1275.53	0.23	0.17	1.88	0.15
25	云南	2008	20895.2	5597.99	116.29	690.45	2056.95	394.14	222.06	62.22	5692.12	10637.9	220.982	1312.07	0.27	0.19	1.78	0.17
25	云南	2009	22683.3	5868.9	130.8	709.33	2088.17	494.36	179.45	59.29	6169.75	11152.7	248.567	1347.94	0.27	0.19	1.99	0.13
25	云南	2010	23948.5	6301.64	159.53	881.94	2604.07	619.42	193.26	55.6	7224.18	11975	303.15	1675.94	0.3	0.22	2.04	0.12
25	云南	2011	24723.3	6939.3	191.26	947.28	2994.3	786.02	217.22	58.01	8893.12	13186.7	363.459	1800.12	0.36	0.23	2.16	0.12
25	云南	2012	25674.3	7591.4	189.56	1010.13	3450.72	968.48	247.53	59.58	10309.5	14425.9	360.218	1919.54	0.4	0.24	2.69	0.13
25	云南	2013	25403.5	7241.02	185	961.89	3767.58	1160.24	273.51	56.81	11832.3	13760.1	351.555	1827.88	0.47	0.27	3.3	0.15
25	云南	2014	22842	7269.69	201.78	1032.41	3898.97	1389.66	288.47	56.01	12814.6	13814.6	383.441	1961.9	0.56	0.28	3.62	0.15
25	云南	2015	20683.9	6940.34	215.13	1064.43	3848.26	1574.77	304.49	54.42	13619.2	13188.7	408.815	2022.74	0.66	0.29	3.85	0.15
25	云南	2016	20459	7091.53	232.48	1197.12	3891.2	1806.22	328.41	55.47	14788.4	13476	441.783	2274.89	0.72	0.29	4.09	0.14
25	云南	2017	21731.6	7449.99	245.48	1233.08	4089.37	2123.68	366.59	57.53	16376.3	14157.2	466.485	2343.23	0.75	0.29	4.55	0.16
25	云南	2018	24154.2	7632.21	271.63	1303.26	4911.7	2360	1041.2	59.61	17881.1	14503.5	516.178	2476.59	0.74	0.34	4.57	0.42
25	云南	2019	25263.7	7969.85	304.57	1423.63	5301.51	2664.64	1113.14	61.78	23223.8	15145.1	578.768	2705.32	0.92	0.35	4.6	0.41
27	陕西	2005	17943.9	3205.05	67.77	488.9	1553.6	295.68	242.12	107.92	3933.72	6090.56	128.783	929.057	0.22	0.26	2.3	0.26
27	陕西	2006	21968	3167.5	93.9	502.88	2094.02	346.48	281.54	87.12	4743.61	6019.2	178.438	955.623	0.22	0.35	1.94	0.29
27	陕西	2007	23989.6	3824.32	64.68	579.33	2544.42	420.14	311.86	84.1	5757.29	7267.36	122.911	1100.9	0.24	0.35	3.42	0.28
27	陕西	2008	26626.7	4121.91	144.79	600	3293.95	548.13	352.57	87.25	7314.58	7832.87	275.144	1140.18	0.27	0.42	1.99	0.31
27	陕西	2009	28928.9	4436.08	118.77	873.95	3501.25	735.17	423.24	75.84	8169.8	8429.88	225.699	1660.77	0.28	0.42	3.26	0.25
27	陕西	2010	34264	4844.81	158.8	944.69	4558.97	887.13	474.6	67.91	10123.5	9206.59	301.768	1795.19	0.3	0.5	2.94	0.26
27	陕西	2011	37882.7	5695.48	161.21	1025.06	5857.92	1077.67	552.54	67.81	12512.3	10823.1	306.347	1947.92	0.33	0.54	3.52	0.28
27	陕西	2012	43498.9	6383.91	175.76	1064.48	6847.41	1226.46	617.39	64.25	14453.7	12131.3	333.997	2022.83	0.33	0.56	3.67	0.31
27	陕西	2013	46207.2	6765.05	189.49	1120.74	7507.34	1404.3	657.31	60.93	16205.5	12855.6	360.088	2129.74	0.35	0.58	3.9	0.31
27	陕西	2014	48684	6804.09	224.28	928.17	7993.39	1645.65	675.66	57.39	17689.9	12929.8	426.199	1763.8	0.36	0.62	3.86	0.38
27	陕西	2015	48203.6	7258.9	205.8	935.63	7344.62	1780.85	713.02	56.66	18021.9	13794.1	391.082	1777.98	0.37	0.53	4.55	0.4
27	陕西	2016	49098.4	7317.67	192.27	973.17	7598	1943.2	771.77	56.3	19399.6	13905.8	365.371	1849.31	0.4	0.55	5.32	0.42
27	陕西	2017	50603.1	7374.97	209.51	1040.76	8691.79	2217.97	832.62	59	21898.8	14014.7	398.132	1977.76	0.43	0.62	5.57	0.42
27	陕西	2018	49511.6	7473.58	213.55	1095.84	9088.1	2233	1033.6	55.9	24438.3	14202	405.809	2082.42	0.49	0.64	5.5	0.5
27	陕西	2019	53770.6	7986.95	213.74	1100.42	9609.7	2482.96	1059.86	55.55	25793.2	15177.6	406.17	2091.13	0.48	0.63	6.11	0.51
28	甘肃	2005	12937	3195.43	58.17	282.51	685.8	152.76	144.7	87.59	1933.98	6072.28	110.54	536.854	0.15	0.11	1.38	0.27
28	甘肃	2006	13802	3536.69	59.04	299.27	868.13	175.06	169.58	108.23	2276.7	6720.77	112.194	568.703	0.16	0.13	1.56	0.3
28	甘肃	2007	15377.8	3840.28	65.56	318.88	1063.84	215.48	181.24	119.17	2702.4	7297.68	124.584	605.968	0.18	0.15	1.73	0.3
28	甘肃	2008	15652.2	3988.5	68.5	341.42	1221.66	249.77	211.11	128.29	3166.82	7579.35	130.171	648.8	0.2	0.16	1.92	0.33
28	甘肃	2009	15456.6	4022.4	70.97	364.1	1203.7	323.54	213.64	111.22	3387.56	7643.77	134.864	691.899	0.22	0.16	2.4	0.31
28	甘肃	2010	17210.7	4258.42	79.77	466.19	1602.87	382.1	227.18	90.64	4120.75	8092.28	151.587	885.901	0.24	0.2	2.52	0.26
28	甘肃	2011	19883.7	4674.14	82.84	519.05	1923.95	453.88	280.33	88.09	5020.37	8882.27	157.421	986.351	0.25	0.22	2.88	0.28
28	甘肃	2012	20471.9	5052.57	91.71	561.89	2070.24	529.85	319.66	75.7	5650.2	9601.4	174.277	1067.76	0.28	0.22	3.04	0.3
28	甘肃	2013	21170.5	5365.6	102.81	603.18	2225.22	595.82	347.18	69.26	6330.69	10196.2	195.37	1146.22	0.3	0.22	3.05	0.3
28	甘肃	2014	21321.3	5516.83	116.73	621.63	2263.2	681.34	280.73	64.45	6836.82	10483.6	221.822	1181.28	0.32	0.22	3.07	0.24
28	甘肃	2015	20623	5428.97	103.67	601.25	1778.1	730.88	274.65	54.92	6790.32	10316.7	197.004	1142.56	0.33	0.17	3.71	0.24
28	甘肃	2016	19838	5088.87	110.68	592.39	1757.53	776.35	271.25	58.13	7200.37	9670.38	210.325	1125.72	0.36	0.18	3.69	0.24
28	甘肃	2017	20013.2	5192.93	121.47	613.22	1763.44	811.41	293.5	56.54	7459.9	9868.12	230.829	1165.3	0.37	0.18	3.52	0.25
28	甘肃	2018	20966	5376.79	110.83	608.57	2253.4	518.2	407.2	38.71	8246.07	10217.5	210.61	1156.47	0.39	0.22	2.46	0.35
28	甘肃	2019	21227	5271.72	112.67	621.73	2319.75	552.99	438.39	36.18	8718.3	10017.8	214.107	1181.47	0.41	0.23	2.58	0.37
29	青海	2005	2693.98	1188.95	17.18	40.37	203.94	60.67	31.88	94.03	543.32	2259.36	32.6472	76.7151	0.2	0.09	1.86	0.42
29	青海	2006	3161.02	1454.96	22.39	83.12	265.12	66.04	35.27	75.21	648.5	2764.86	42.5477	157.953	0.21	0.1	1.55	0.22
29	青海	2007	3713.59	1615.78	23.64	89.1	344.52	73.26	40.9	88.41	797.35	3070.47	44.9231	169.317	0.21	0.11	1.63	0.24
29	青海	2008	4062.97	1735.2	24.59	91.41	442.85	86.55	40.72	88.37	1018.62	3297.4	46.7284	173.706	0.25	0.13	1.85	0.23
29	青海	2009	4136.45	1782.62	26.21	101.72	470.33	105	49.32	92.75	1081.27	3387.51	49.8069	193.299	0.26	0.14	2.11	0.26
29	青海	2010	4127.96	2086.44	30.1	114.83	613.65	130.98	61.26	87.35	1350.43	3964.86	57.199	218.211	0.33	0.15	2.29	0.28
29	青海	2011	4879.88	2428.95	33.81	125.37	811.73	163.45	67.53	92.99	1670.44	4615.73	64.2491	238.241	0.34	0.18	2.54	0.28
29	青海	2012	5817.49	2729.6	36.56	135.91	895.89	196.45	71.87	112.1	1893.54	5187.06	69.475	258.27	0.33	0.17	2.83	0.28
29	青海	2013	6406.41	2966.27	39.76	142.67	970.53	233.78	74.23	105.64	2122.06	5636.8	75.5559	271.116	0.33	0.17	3.09	0.27
29	青海	2014	5978.31	3205.84	42.03	152.18	954.27	280.43	81.7	101.16	2303.32	6092.06	79.8696	289.188	0.39	0.16	3.51	0.28
29	青海	2015	5518.91	3259.06	46.15	173.09	893.87	313.81	90.55	123.26	2417.05	6193.19	87.6988	328.923	0.44	0.14	3.58	0.28
29	青海	2016	6427.82	3211.68	45.51	196.32	901.68	348.67	94.99	128.7	2572.49	6103.16	86.4827	373.067	0.4	0.15	4.03	0.25
29	青海	2017	6159.57	3188.9	51.18	219.51	777.56	384.85	103.69	134.2	2624.83	6059.87	97.2574	417.135	0.43	0.13	3.96	0.25
29	青海	2018	6024.94	3262.98	54.07	243.61	777.5	316.2	123.2	140.33	2865.23	6200.64	102.749	462.932	0.48	0.13	3.08	0.27
29	青海	2019	5955.57	3186.29	54.31	250.4	817.49	342.26	123.18	134.53	2965.95	6054.91	103.205	475.835	0.5	0.14	3.32	0.26
31	新疆	2005	15350.9	3440.83	43.22	413.77	961.61	203.18	149.63	205.63	2604.19	6538.61	82.131	786.287	0.17	0.15	2.47	0.19
31	新疆	2006	17528.5	4199.53	53.3	487.87	1241.33	217.97	165.6	192.6	3045.26	7980.37	101.286	927.099	0.17	0.16	2.15	0.18
31	新疆	2007	19083.2	4643.38	54.24	505.27	1405.11	242.44	177.28	199.99	3523.16	8823.82	103.072	960.165	0.18	0.16	2.35	0.18
31	新疆	2008	21125.7	4854.77	58.28	642.37	1790.7	296.04	191.69	202.93	4183.21	9225.52	110.749	1220.7	0.2	0.19	2.67	0.16
31	新疆	2009	24658.9	5192.25	66.63	620.17	1555.84	373.75	209.1	186.35	4277.05	9866.83	126.617	1178.51	0.17	0.16	2.95	0.18
31	新疆	2010	27621.4	5903	75.86	635.41	2161.39	430.76	222.47	164.46	5437.47	11217.5	144.157	1207.47	0.2	0.19	2.99	0.18
31	新疆	2011	32674.2	7278.59	98.02	678.79	2700.2	525.7	256.72	157.83	6610.05	13831.5	186.267	1289.9	0.2	0.2	2.82	0.2
31	新疆	2012	37746.6	8894.94	112.65	855.39	2850.06	631.5	357.9	181.17	7505.31	16903.1	214.069	1625.5	0.2	0.17	2.95	0.22
31	新疆	2013	43225.2	10329.2	157.76	791.7	3024.27	741.7	422.37	172.73	8443.84	19628.6	299.791	1504.47	0.2	0.15	2.47	0.28
31	新疆	2014	48049.8	11467.9	150.15	851.34	3179.6	867.54	480.44	176	9273.46	21792.5	285.33	1617.8	0.19	0.15	3.04	0.3
31	新疆	2015	49645.8	11723.8	175.13	1028.97	2740.71	959.03	536.06	184.53	9324.8	22278.8	332.8	1955.35	0.19	0.12	2.88	0.27
31	新疆	2016	51804.1	12147.4	195.44	1075.04	2677.63	1049.93	567.54	185.66	9649.7	23083.6	371.395	2042.9	0.19	0.12	2.83	0.28
31	新疆	2017	55101.3	12932.7	202.6	1152.28	3254.18	1159.51	668.15	202.59	10882	24576	385.001	2189.68	0.2	0.13	3.01	0.31
31	新疆	2018	57360.6	13069.3	211.66	1149.99	3758.5	987.8	730.1	304.94	12199.1	24835.5	402.217	2185.33	0.21	0.15	2.46	0.33
31	新疆	2019	61001.2	13722.8	223.26	1157	3861.66	1037.29	953.72	169.05	13597.1	26077.4	424.261	2198.65	0.22	0.15	2.44	0.43
